# Supplementary material for: Epigenetic regulation of SYNGAP1 in alcohol use disorder in whole blood and saliva
Source: Front Psychiatry. 2025 Nov 6;16:1661760. doi: 10.3389/fpsyt.2025.1661760 (PMC12631263; doi:10.3389/fpsyt.2025.1661760)
Supplement: Supplementary file 1 [file Table1.xlsx]

## Sheet: Table S1
Table S1: Clinical, demographic and DNAm data of the cohort.
ID	group	age	smoking	sex	SYNGAP1_DNAm_blood_T1	SYNGAP1_DNAm_blood_T2	SYNGAP1_DNAm_saliva_T1	SYNGAP1_DNAm_blood_T1	OCDS1_overall_T1	OCDS1_overall_T2	AUDIT_T1	AUDIT_T2
1	AUD	54	1	2	80.365	73.425	89.42	83.58	20	2	27	NA
2	AUD	59	1	2	73.12	77.385	87.86	87.73	20	13	29	NA
3	AUD	57	0	1	84.045	74.67	89.32	90.16	18	7	18	NA
4	AUD	65	1	1	83.11	NA	NA	NA	15	NA	23	NA
5	AUD	34	1	1	71.275	78.17	84.71	86.445	22	11	24	NA
6	AUD	42	NA	2	75.135	NA	NA	NA	17	NA	22	NA
7	AUD	70	1	1	83.52	NA	81.985	NA	21	NA	NA	NA
8	AUD	50	1	2	77.165	77.545	91.835	89.22	24	8	31	NA
9	AUD	59	1	2	73.075	NA	87.005	NA	18	NA	35	NA
10	AUD	67	0	1	77.81	NA	82.22	NA	19	9	37	NA
11	AUD	50	1	1	84.65	73.285	91.62	89.62	22	12	22	NA
12	AUD	36	0	2	NA	73.79	84.45	87.075	25	13	28	NA
13	AUD	64	1	2	87.645	85.735	91.385	89.055	19	12	15	NA
14	AUD	62	1	1	74.22	68.39	87.81	88.91	16	9	21	NA
15	AUD	37	1	2	77.645	71.77	90.485	86.005	NA	7	NA	NA
16	AUD	40	0	2	76.44	74.555	85.605	86.955	19	1	29	4
17	AUD	61	1	2	80.685	85.54	87.245	81.805	24	16	28	22
18	AUD	40	1	2	76.53	71.14	NA	89.2	15	14	5	2
19	AUD	57	1	1	82.53	80.6	89.295	88.85	36	16	29	33
20	AUD	55	0	2	72	72.395	91.16	87.66	21	18	35	23
21	AUD	43	1	2	77.905	76.12	89.73	85.315	19	6	29	16
22	AUD	33	1	1	77.92	80.255	88.575	NA	40	17	25	NA
23	AUD	40	1	1	NA	79.3	88.155	88.585	21	19	22	NA
24	AUD	57	0	2	82.39	82.295	84.68	NA	12	10	14	NA
25	AUD	46	0	2	68.815	68.455	87.805	86.35	17	15	22	NA
26	AUD	60	1	1	73.38	79.62	86.465	83.67	12	14	32	NA
27	AUD	54	1	2	66.38	65.625	84.62	NA	25	23	NA	NA
28	AUD	71	NA	1	84.57	84.88	87.52	88.065	NA	8	NA	NA
29	AUD	31	0	1	85.29	80.875	NA	NA	4	1	19	NA
30	AUD	58	0	1	70.195	63.535	NA	NA	38	22	32	NA
31	AUD	42	1	2	73.735	73.315	89.02	88.98	15	13	28	NA
32	AUD	49	0	2	80.94	NA	85.33	84.955	21	16	NA	NA
33	AUD	67	1	2	81.265	75.325	NA	86.415	12	12	36	NA
34	AUD	39	1	1	70.53	78.735	87.705	87.765	25	6	34	NA
35	AUD	37	0	2	81.12	NA	90.175	NA	12	NA	23	NA
36	AUD	69	0	2	70.065	71.08	87.67	89.28	25	12	32	19
37	AUD	54	0	1	74.845	75.755	88.85	90.04	23	18	26	23
38	AUD	51	1	2	74.505	NA	88.41	NA	19	NA	36	NA
39	AUD	53	1	2	71.345	76.85	87.3	86.205	7	11	15	29
40	AUD	21	1	1	76.415	80.56	90.89	89.205	34	18	36	23
41	AUD	59	1	1	78.17	82.675	NA	89.565	27	16	33	NA
42	AUD	44	NA	2	74.835	NA	NA	NA	NA	NA	NA	NA
43	AUD	48	1	1	75.3	72.81	90.765	90.985	19	6	36	24
44	AUD	62	NA	2	81.935	NA	88.57	NA	NA	NA	NA	NA
45	AUD	53	1	2	72.465	72.51	76.04	86.955	18	14	24	15
46	AUD	46	1	1	79.1	NA	83.13	NA	36	NA	36	NA
47	AUD	38	1	1	80.63	76.27	87.18	87.19	22	4	34	26
48	AUD	43	1	2	77.315	72.155	85.805	82.095	35	34	36	36
49	AUD	46	1	2	79.495	79.73	88.63	84.385	17	17	23	32
50	AUD	39	1	2	76.7	75.835	84.865	86.47	21	13	17	18
51	AUD	48	1	2	76.415	71.76	85.83	85.175	21	16	15	22
52	AUD	69	1	2	81.16	78.935	86.405	89.495	20	11	25	23
53	AUD	61	1	2	78.07	73.355	85.625	85.24	24	25	22	NA
54	AUD	47	0	2	78.07	78.7	85.335	86.365	26	21	27	26
55	AUD	41	1	1	85.43	84.805	88.43	90.255	30	19	32	28
56	AUD	55	1	2	79.145	81.49	85.75	90.205	15	9	26	17
57	AUD	56	1	2	75.505	75.95	88.995	87.845	27	19	30	23
58	AUD	56	1	2	NA	NA	NA	NA	6	NA	7	NA
59	AUD	24	1	2	77.11	85.705	NA	NA	25.5	18	37	37
60	AUD	37	1	1	83.985	81.26	NA	NA	33	16	31.5	29
61	AUD	43	1	2	81.95	NA	NA	NA	27	NA	38	NA
62	AUD	37	1	1	NA	NA	NA	NA	28	13	NA	NA
63	AUD	48	1	2	85.11	NA	NA	NA	14	10	11	NA
64	AUD	53	1	1	NA	NA	NA	NA	13	NA	21	NA
65	HC	55	0	1	70	69.795	84.415	83.1	0	0	NA	NA
66	HC	69	0	2	84.6	NA	88.195	85.795	0	0	0	NA
67	HC	42	0	1	74.47	69.72	85.14	87.135	0	1	1	NA
68	HC	43	0	1	78.325	75.15	90.025	90.815	0	0	1	NA
69	HC	38	0	1	74.26	75.78	90.48	88.755	2	1	3	NA
70	HC	59	0	2	78.295	NA	88.47	NA	1	0	3	NA
71	HC	34	0	2	80.15	80.15	87.775	88.34	0	0	1	NA
72	HC	51	0	2	78.78	76.275	91.315	87.97	3	1	2	NA
73	HC	67	0	2	79.855	NA	89.16	88.835	8	8	6	NA
74	HC	51	0	1	76.945	74.355	87.955	88.24	0	0	1	NA
75	HC	69	1	2	75.945	73.12	85.07	85.065	13	6	6	NA
76	HC	38	0	2	74.295	69.2	89.7	86.755	6	3	5	NA
77	HC	20	0	1	76.535	76.805	91.01	87.74	0	1	1	NA
78	HC	32	0	1	71.765	67.56	82.02	84.735	3	4	9	NA
79	HC	68	0	1	76.435	76.83	88.445	90.465	1	1	2	NA
80	HC	28	1	1	82.64	80.16	82.22	82.26	15	13	8	NA
81	HC	41	0	2	78.03	77.98	80.74	89.54	2	3	3	NA
82	HC	62	0	1	76.285	73.38	87.64	91.69	0	1	1	NA
83	HC	34	0	1	77.215	74.795	86.465	89.09	4	4	1	NA
84	HC	53	0	1	65.885	68.23	87.995	87.765	0	0	0	NA
85	HC	44	1	1	76.695	76.18	84.245	85.11	1	1	2	NA
86	HC	35	0	1	73.04	71.225	87.845	87.275	0	0	1	NA
87	HC	62	0	1	70.38	71.4	92.425	91.99	0	0	1	NA
88	HC	59	0	1	79.51	76.745	86.805	91.615	6	9	2	NA
89	HC	34	0	1	77.43	79.54	86.595	88.98	1	1	2	NA
90	HC	31	0	2	69.835	68.795	89.04	87.245	3	2	4	NA
91	HC	56	0	1	74.17	70.005	84.79	86.855	0	0	2	NA
92	HC	39	0	1	83.715	77.24	89.455	88.18	2	1	1	NA
93	HC	55	0	1	81.595	73.62	88.03	83.325	2	0	3	NA
94	HC	24	0	2	73.825	70.38	90.425	86.12	0	0	0	NA
95	HC	30	0	1	71.405	75.425	87.52	87.015	1	1	3	NA
96	HC	27	0	1	69.38	71.66	NA	88.555	1	1	3	NA
97	HC	25	0	1	75.225	75.385	90.605	87.615	0	1	3	NA
98	HC	22	0	2	71.65	76.855	84.895	86.545	3	2	2	3
99	HC	25	0	1	74.37	80.16	89.88	86.88	0	0	1	NA
100	HC	28	0	1	77.32	74.365	88.48	87.665	1	1	4	4
101	HC	29	0	1	72.57	67.725	84.235	89.465	2	0	4	2
102	HC	27	0	1	74.24	71.89	82.405	80.78	1	2	7	7
103	HC	24	0	2	74.17	71.57	86.365	81.455	2	6	11	9
104	HC	27	0	2	82.33	82.39	84.99	87.605	1	2	7	7
105	HC	29	0	2	70.14	65.305	84.835	86.66	6	2	10	10
106	HC	25	0	2	75.445	70.78	85.78	79.075	3	1	6	3
107	HC	30	0	2	80.9	80.115	89.01	87.625	5	2	4	4
108	HC	32	0	1	75.865	85.975	NA	88.6	5	3	5	3
109	HC	44	0	2	78.525	78.51	87.805	87.68	2	1	6	5
110	HC	56	0	1	77.215	76.715	84.755	89.535	3	4	3	3
111	HC	33	0	1	77.51	79.155	87.295	NA	1	1	2	2
112	HC	32	0	1	76.02	75.355	92.805	NA	3	2	5	3
113	HC	41	1	2	82.1	79.945	88.58	89.525	1	0	2	2
114	HC	30	0	2	NA	NA	87.4	86.335	1	1	2	2
115	HC	27	0	1	74.81	79.92	80.535	NA	1	1	3	4
116	HC	61	0	2	83.225	73.015	88.99	NA	1	1	3	3
117	HC	56	0	1	72.265	70.71	85.105	84.4	0	0	0	0
118	HC	54	0	1	77.245	75.74	88.655	NA	1	0	1	1
119	HC	30	0	1	78.835	77.66	87.09	88.35	3	2	6	5
120	HC	28	0	1	74.87	81.165	NA	NA	1	1	3	3
121	HC	47	0	1	82.55	NA	NA	NA	0	6	2	3
122	HC	30	0	1	79.975	77.61	NA	NA	1	1	3	1
123	HC	30	0	2	75.61	NA	NA	NA	0	NA	3	NA
124	HC	31	0	2	73.915	73.31	89.75	NA	2	2	2	2
125	HC	25	0	1	72.935	77.925	NA	NA	0	1	4	4
126	HC	33	0	1	75.955	72.91	NA	NA	1	0	1	1
127	HC	25	0	1	77.745	NA	90.465	NA	0	NA	0	NA
128	HC	38	0	2	74.65	78.56	86.55	NA	0	0	0	1
129	HC	35	0	1	74.04	77.265	NA	NA	0	0	1	1
130	HC	30	0	1	76.57	79.055	NA	NA	2	0	3	0
131	HC	54	NA	1	68.59	67.93	NA	NA	1	1	2	1
132	HC	55	0	1	82.25	82.17	NA	NA	0	0	0	0
133	HC	23	0	2	76.995	76.16	NA	NA	2	1	4	4
134	HC	27	0	1	76.345	67.59	NA	NA	0	1	1	1
135	HC	24	0	1	71.54	73.365	NA	NA	2	2	4	4
136	HC	49	0	1	73.675	75.825	NA	NA	1	1	2	2
137	HC	53	0	1	74.86	76.87	NA	NA	4	0	1	1
138	HC	33	0	1	73.44	72.895	NA	NA	3	2	3	4
139	HC	55	0	1	74	73.23	NA	NA	7	6	6	10
140	HC	32	0	1	78.7	79.105	NA	NA	3	2	5	4
141	HC	51	0	1	77.515	80.035	NA	NA	2	1	2	2
142	HC	60	0	1	74.31	70.72	NA	NA	2	1	3	4
143	HC	59	0	1	78.5	79.015	NA	NA	1	1	2	2
144	HC	52	0	2	NA	NA	NA	NA	7	2	2	3
145	HC	50	NA	2	NA	NA	NA	NA	1	1	2	1
146	HC	53	0	2	NA	NA	NA	NA	1	0	2	1
147	HC	54	0	2	NA	NA	NA	NA	1	1	2	NA
total n	AUD	65	61	65	60	49	50	43	61	53	57	25
total n	HC	83	81	83	78	72	56	49	83	81	82	46

## Sheet: Table S2
Table S2: Shapiro-Wilk Test results of the numerical variables analyzed
	Group	W	P_Value	distribution
age	AUD	0.982398	0.493395	normal
age	HC	0.915335	4.24165e-05	not normal
SYNGAP1_DNAm_blood_T1	AUD	0.987627	0.811421	normal
SYNGAP1_DNAm_blood_T1	HC	0.989132	0.753866	normal
SYNGAP1_DNAm_blood_T2	AUD	0.980325	0.592288	normal
SYNGAP1_DNAm_blood_T2	HC	0.98407	0.497197	normal
SYNGAP1_DNAm_saliva_T1	AUD	0.924412	0.00381766	not normal
SYNGAP1_DNAm_saliva_T1	HC	0.973946	0.264718	normal
SYNGAP1_DNAm_saliva_T2	AUD	0.951658	0.0740613	normal
SYNGAP1_DNAm_saliva_T2	HC	0.938579	0.0130173	not normal
GSI_T1	AUD	0.932775	0.00236799	not normal
GSI_T1	HC	0.804238	1.8991e-08	not normal
GSI_T2	AUD	0.866518	5.2424e-05	not normal
GSI_T2	HC	0.799599	6.34279e-09	not normal
OCDS1_overall_T1	AUD	0.973103	0.206469	normal
OCDS1_overall_T1	HC	0.699109	9.43739e-12	not normal
OCDS1_overall_T2	AUD	0.971551	0.245595	normal
OCDS1_overall_T2	HC	0.668996	3.19953e-12	not normal
AUDIT_T1	AUD	0.94941	0.0200156	not normal
AUDIT_T1	HC	0.87824	1.28177e-06	not normal
AUDIT_T2	AUD	0.937859	0.146124	normal
AUDIT_T2	HC	0.857165	4.74528e-05	not normal
age	both	0.95998	0.000286099	not normal
SYNGAP1_DNAm_blood_T1	both	0.991868	0.617719	normal
SYNGAP1_DNAm_blood_T2	both	0.991787	0.700949	normal
SYNGAP1_DNAm_saliva_T1	both	0.961021	0.0035662	not normal
SYNGAP1_DNAm_saliva_T2	both	0.956185	0.00385531	not normal
GSI_T1	both	0.807478	5.61966e-12	not normal
GSI_T2	both	0.771561	8.80043e-13	not normal
OCDS1_overall_T1	both	0.834582	2.12272e-11	not normal
OCDS1_overall_T2	both	0.814501	1.12437e-11	not normal
AUDIT_T1	both	0.808708	3.89579e-12	not normal
AUDIT_T2	both	0.786647	1.07292e-08	not normal

## Sheet: Table S3
Table S3: Results of the linear mixed-effects model using the formula SYNGAP1 DNAm ~ group*time + group*smoking + age + sex + (1|ID)
		Estimate	Std. Error	df	t value	Pr(>|t|)	Significance
blood	(Intercept)	77.3443	1.72571	132.629	44.8188	5.52422e-82
	scaled_group	-0.370416	1.20207	179.801	-0.308148	0.758326	ns
	time2	-0.936072	0.365914	119.252	-2.55818	0.0117747	yes
	scaled_smoking	1.91803	1.36996	167.266	1.40006	0.163348	ns
	sex	-0.419381	0.732654	128.585	-0.572413	0.568042	ns
	age	0.00626335	0.0269407	128.998	0.232487	0.816528	ns
	scaled_group:time2	0.770289	1.1079	122.49	0.695271	0.488203	ns
	scaled_group:scaled_smoking	1.09785	2.37109	124.574	0.463016	0.644161	ns
	time2:scaled_smoking	0.815477	1.14436	121.991	0.712607	0.47745	ns
saliva		Estimate	Std. Error	df	t value	Pr(>|t|)
	(Intercept)	87.0373	1.11647	99.7045	77.9579	3.68202e-91
	scaled_group	-0.413731	0.774282	156.489	-0.534341	0.593864	ns
	time2	-0.0555483	0.320683	89.1643	-0.173219	0.862872	ns
	scaled_smoking	-0.992905	0.84941	147.487	-1.16893	0.244316	ns
	sex	-0.520038	0.462856	94.9658	-1.12354	0.264039	ns
	age	0.0152293	0.017585	94.343	0.866039	0.388666	ns
	scaled_group:time2	-0.2918	0.899086	87.0636	-0.324552	0.746299	ns
	scaled_group:scaled_smoking	-2.27109	1.40077	88.9535	-1.62131	0.108491	ns
	time2:scaled_smoking	-0.435187	0.917557	86.9201	-0.474289	0.636483	ns
